# Supplementary material for: Dyslipidemia in Myasthenia Gravis: A Systematic Review and Meta-Analysis
Source: Medicina (Kaunas). 2025 Jun 10;61(6):1067. doi: 10.3390/medicina61061067 (PMC12195350; doi:10.3390/medicina61061067)
Supplement: Supplementary file 1 [file medicina-61-01067-s001.zip]

Archive with 1 entries (1 files):
- medicina-3651071-supplementary.pdf
